# Supplementary material for: Diffusion MRI anisotropy in the cerebral cortex is determined by unmyelinated tissue features
Source: Nat Commun. 2022 Nov 5;13:6702. doi: 10.1038/s41467-022-34328-z (PMC9637141; doi:10.1038/s41467-022-34328-z)
Supplement: Supplementary file 4 — Source Data [file 41467_2022_34328_MOESM4_ESM.xlsx]

## Sheet: fig 1b
				Value_ 1	Value_ 2	Value_ 3	Value_ 4	Value_ 5	Value_ 6	Value_ 7	Value_ 8	Value_ 9	Value_10	Value_11	Value_12	Value_13	Value_14	Value_15	Value_16	Value_17	Value_18	Value_19	Value_20	Value_21	Value_22	Value_23	Value_24	Value_25	Value_26	Value_27	Value_28	Value_29	Value_30	Value_31	Value_32	Value_33	Value_34	Value_35	Value_36	Value_37	Value_38	Value_39	Value_40	Value_41	Value_42	Value_43	Value_44	Value_45	Value_46
			FA	0.281618	0.352997	0.401987	0.479948	0.539368	0.606121	0.671036	0.723629	0.779196	0.822207	0.865757	0.898571	0.928083	0.950402	0.968546	0.981643	0.990282	0.996817	0.999768	1	0.996916	0.990351	0.980684	0.967477	0.952237	0.933618	0.912507	0.89029	0.865452	0.839447	0.81054	0.778986	0.742563	0.705406	0.663406	0.621968	0.580487	0.540518	0.499525	0.464924	0.42709	0.395208	0.364207	0.340201	0.319406	0.302639
			MTR	1	0.897305	0.850968	0.787767	0.748974	0.707229	0.67268	0.643063	0.617284	0.597956	0.578571	0.563185	0.547892	0.534253	0.521091	0.508478	0.494206	0.48001	0.463109	0.447393	0.432802	0.420911	0.412408	0.405807	0.400073	0.39386	0.386737	0.378723	0.370012	0.360372	0.349869	0.337515	0.322343	0.305212	0.285369	0.264641	0.242781	0.221998	0.199795	0.180424	0.159155	0.139275	0.117254	0.0963342	0.0726218	0.0492966
			Myelin	1	0.940187	0.912561	0.87856	0.85721	0.834933	0.817465	0.802666	0.786387	0.770945	0.753425	0.736325	0.718007	0.699533	0.678183	0.658614	0.639814	0.62336	0.60761	0.59219	0.578551	0.566501	0.558159	0.549024	0.541115	0.531417	0.522018	0.5113	0.498252	0.484125	0.467649	0.448375	0.426197	0.398366	0.365183	0.331501	0.294324	0.258169	0.21637	0.179343	0.140477	0.105773	0.0703715	0.0399611	0.0140083	0
[truncated: 4 more columns]

## Sheet: fig 3
				Value_ 1	Value_ 2	Value_ 3	Value_ 4	Value_ 5	Value_ 6	Value_ 7	Value_ 8	Value_ 9	Value_ 10	Value_ 11	Value_ 12	Value_ 13	Value_ 14	Value_ 15	Value_ 16	Value_ 17	Value_ 18	Value_ 19	Value_ 20	Value_ 21	Value_ 22	Value_ 23	Value_ 24	Value_ 25	Value_ 26	Value_ 27	Value_ 28	Value_ 29	Value_ 30	Value_ 31	Value_ 32	Value_ 33	Value_ 34	Value_ 35	Value_ 36	Value_ 37	Value_ 38	Value_ 39	Value_ 40	Value_ 41	Value_ 42	Value_ 43	Value_ 44	Value_ 45	Value_ 46
			FA	0.0807833	0.0793294	0.0769362	0.0783272	0.0712678	0.0819953	0.0809976	0.082527	0.0844207	0.0739754	0.0886393	0.092797	0.0859981	0.0904738	0.0791687	0.0924307	0.097491	0.094001	0.0975324	0.0868784	0.0972475	0.0972748	0.0949614	0.1026	0.0904317	0.0990899	0.0988152	0.099213	0.102644	0.0964232	0.0995355	0.101944	0.102696	0.103383	0.100416	0.0998637	0.100793	0.102128	0.103426	0.102227	0.0998372	0.101009	0.102323	0.103275	0.103564	0.1003
			Nissl-HA	0.0589505	0.0676716	0.0841236	0.0528029	0.0715711	0.0593095	0.0591421	0.0640732	0.0555394	0.054545	0.0659033	0.066672	0.0600962	0.0632884	0.0546511	0.0717908	0.0758431	0.0656416	0.0785583	0.0626544	0.083534	0.0770756	0.0676694	0.090527	0.0689081	0.0932818	0.0893939	0.0843873	0.0953298	0.0843264	0.10044	0.105292	0.0976256	0.108637	0.101264	0.106731	0.106504	0.103546	0.116503	0.109139	0.113057	0.113912	0.110594	0.119382	0.114497	0.117496
				Value_ 1	Value_ 2	Value_ 3	Value_ 4	Value_ 5	Value_ 6	Value_ 7	Value_ 8	Value_ 9	Value_ 10	Value_ 11	Value_ 12	Value_ 13	Value_ 14	Value_ 15	Value_ 16	Value_ 17	Value_ 18	Value_ 19	Value_ 20	Value_ 21	Value_ 22	Value_ 23	Value_ 24	Value_ 25	Value_ 26	Value_ 27	Value_ 28	Value_ 29	Value_ 30	Value_ 31	Value_ 32	Value_ 33	Value_ 34	Value_ 35	Value_ 36	Value_ 37	Value_ 38	Value_ 39	Value_ 40	Value_ 41	Value_ 42	Value_ 43	Value_ 44	Value_ 45	Value_ 46
			FA	0.0807833	0.0793294	0.0769362	0.0783272	0.0712678	0.0819953	0.0809976	0.082527	0.0844207	0.0739754	0.0886393	0.092797	0.0859981	0.0904738	0.0791687	0.0924307	0.097491	0.094001	0.0975324	0.0868784	0.0972475	0.0972748	0.0949614	0.1026	0.0904317	0.0990899	0.0988152	0.099213	0.102644	0.0964232	0.0995355	0.101944	0.102696	0.103383	0.100416	0.0998637	0.100793	0.102128	0.103426	0.102227	0.0998372	0.101009	0.102323	0.103275	0.103564	0.1003
			Myelin-HA	0.0181451	0.0235028	0.0378398	0.0192966	0.0225626	0.0201028	0.0183187	0.0238139	0.0209318	0.0162501	0.0267936	0.0277995	0.0227869	0.0256277	0.0174419	0.0315539	0.0343546	0.0281114	0.0354131	0.0219234	0.038427	0.034337	0.0292893	0.043652	0.025976	0.0440155	0.0413884	0.0390577	0.0464086	0.0366976	0.0483469	0.0506339	0.0473854	0.0558863	0.0479574	0.0510969	0.0515277	0.0497857	0.061434	0.053896	0.0535217	0.0556651	0.0548048	0.0622491	0.0588609	0.0556603
				Value_ 1	Value_ 2	Value_ 3	Value_ 4	Value_ 5	Value_ 6	Value_ 7	Value_ 8	Value_ 9	Value_ 10	Value_ 11	Value_ 12	Value_ 13	Value_ 14	Value_ 15	Value_ 16	Value_ 17	Value_ 18	Value_ 19	Value_ 20	Value_ 21	Value_ 22	Value_ 23	Value_ 24	Value_ 25	Value_ 26	Value_ 27	Value_ 28	Value_ 29	Value_ 30	Value_ 31	Value_ 32	Value_ 33	Value_ 34	Value_ 35	Value_ 36	Value_ 37	Value_ 38	Value_ 39	Value_ 40	Value_ 41	Value_ 42	Value_ 43	Value_ 44	Value_ 45	Value_ 46
			MTR	0.150102	0.14953	0.146768	0.147235	0.147328	0.149993	0.150075	0.148324	0.147396	0.145251	0.149535	0.14914	0.147961	0.147084	0.143768	0.148603	0.148914	0.148714	0.147556	0.143146	0.147319	0.148871	0.148985	0.148067	0.144291	0.146799	0.147573	0.148703	0.14808	0.14555	0.146271	0.147556	0.148399	0.147681	0.145747	0.146674	0.146917	0.147735	0.147399	0.146077	0.146698	0.146895	0.147663	0.147882	0.146302	0.146289
			Myelin	1.0182	7.4888	31.8594	3.44736	15.7887	1.94889	1.20582	8.41259	5.06808	3.70288	1.67215	3.52048	6.13606	5.21584	4.28205	1.74038	0.497811	4.63847	4.12835	3.65011	1.72053	0	4.42232	3.74949	3.50345	4.85255	2.74039	2.61194	4.60976	3.07923	8.3691	6.25746	3.96142	8.32461	2.83673	9.55369	8.88501	5.68837	11.6889	4.0698	10.4476	10.5133	8.92718	12.8508	6.46472	11.6132
				Value_ 1	Value_ 2	Value_ 3	Value_ 4	Value_ 5	Value_ 6	Value_ 7	Value_ 8	Value_ 9	Value_ 10	Value_ 11	Value_ 12	Value_ 13	Value_ 14	Value_ 15	Value_ 16	Value_ 17	Value_ 18	Value_ 19	Value_ 20	Value_ 21	Value_ 22	Value_ 23	Value_ 24	Value_ 25	Value_ 26	Value_ 27	Value_ 28	Value_ 29	Value_ 30	Value_ 31	Value_ 32	Value_ 33	Value_ 34	Value_ 35	Value_ 36	Value_ 37	Value_ 38	Value_ 39	Value_ 40	Value_ 41	Value_ 42	Value_ 43	Value_ 44	Value_ 45	Value_ 46
			FA	0.0807833	0.0793294	0.0769362	0.0783272	0.0712678	0.0819953	0.0809976	0.082527	0.0844207	0.0739754	0.0886393	0.092797	0.0859981	0.0904738	0.0791687	0.0924307	0.097491	0.094001	0.0975324	0.0868784	0.0972475	0.0972748	0.0949614	0.1026	0.0904317	0.0990899	0.0988152	0.099213	0.102644	0.0964232	0.0995355	0.101944	0.102696	0.103383	0.100416	0.0998637	0.100793	0.102128	0.103426	0.102227	0.0998372	0.101009	0.102323	0.103275	0.103564	0.1003
			Myelin	1.0182	7.4888	31.8594	3.44736	15.7887	1.94889	1.20582	8.41259	5.06808	3.70288	1.67215	3.52048	6.13606	5.21584	4.28205	1.74038	0.497811	4.63847	4.12835	3.65011	1.72053	0	4.42232	3.74949	3.50345	4.85255	2.74039	2.61194	4.60976	3.07923	8.3691	6.25746	3.96142	8.32461	2.83673	9.55369	8.88501	5.68837	11.6889	4.0698	10.4476	10.5133	8.92718	12.8508	6.46472	11.6132
[truncated: 204 more columns]

## Sheet: fig 4a
				Value_ 1	Value_ 2	Value_ 3	Value_ 4	Value_ 5	Value_ 6	Value_ 7	Value_ 8	Value_ 9	Value_ 10	Value_ 11	Value_ 12	Value_ 13	Value_ 14	Value_ 15	Value_ 16	Value_ 17	Value_ 18	Value_ 19	Value_ 20	Value_ 21	Value_ 22	Value_ 23	Value_ 24	Value_ 25	Value_ 26	Value_ 27	Value_ 28	Value_ 29	Value_ 30	Value_ 31	Value_ 32	Value_ 33	Value_ 34	Value_ 35	Value_ 36	Value_ 37	Value_ 38	Value_ 39	Value_ 40	Value_ 41	Value_ 42	Value_ 43	Value_ 44	Value_ 45	Value_ 46
Parcel correlations to FA			Myelin	0.420136	0.596436	0.675513	0.748226	0.671043	0.535378	0.57665	0.679591	0.762684	0.709883	0.580337	0.640149	0.732481	0.796603	0.776641	0.779494	0.742795	0.775987	0.662752	0.761161	0.847137	0.676524	0.611062	0.759065	0.592692	0.158487	-0.325855	-0.664593	-0.317141	0.401824	0.746091	0.852829	0.865128	0.890823	0.833713	0.873643	0.867819	0.884365	0.901963	0.793001	0.746236	0.707214	0.681652	0.681771	0.40208	-0.431908
			Myelin-HA	0.135715	0.537815	0.827021	0.929773	0.91004	0.9053	0.949104	0.904105	0.811519	0.914788	0.924427	0.914627	0.904681	0.924048	0.954911	0.919998	0.918188	0.914181	0.889373	0.895264	0.945248	0.861556	0.831945	0.669025	0.590909	0.190819	0.0495053	-0.0873378	0.465775	0.718625	0.930529	0.921518	0.929892	0.941066	0.932201	0.947794	0.943455	0.921318	0.923393	0.935229	0.88915	0.85256	0.852885	0.852963	0.612578	-0.224071
			Nissl-HA	0.593118	0.785526	0.914247	0.932447	0.837025	0.766032	0.675135	0.413163	0.176575	0.513149	0.890579	0.906093	0.887451	0.895987	0.91404	0.930927	0.903662	0.849422	0.678281	0.675894	0.778378	0.806236	0.901116	0.748951	0.845506	0.607303	0.65286	0.708024	0.689942	0.422585	0.752371	0.887131	0.916824	0.92373	0.898277	0.872589	0.882473	0.856609	0.646596	0.239231	0.110463	0.291834	0.523618	0.686502	0.675507	0.69798
			Cortical region	PEC	PEC	PEC	PEC	MIP	MIP	VIP	LIP	LIP	LIP	PG	PG	PG	PG	PG	PG	PG	PG	MST	MST	MST	MST	MST	PE	PE	PE	PE	PE	PE	PE	PE	PE	PE	AIP	AIP	AIP	AIP	AIP	AIP	AIP	AIP	AIP	AIP	PG	PG	PG
[truncated: 220 more columns]

## Sheet: fig 4b
				Value_ 1	Value_ 2	Value_ 3	Value_ 4	Value_ 5	Value_ 6	Value_ 7	Value_ 8	Value_ 9	Value_ 10	Value_ 11	Value_ 12	Value_ 13	Value_ 14	Value_ 15	Value_ 16	Value_ 17	Value_ 18	Value_ 19	Value_ 20	Value_ 21	Value_ 22	Value_ 23	Value_ 24	Value_ 25	Value_ 26	Value_ 27	Value_ 28	Value_ 29	Value_ 30	Value_ 31	Value_ 32	Value_ 33	Value_ 34	Value_ 35	Value_ 36	Value_ 37	Value_ 38	Value_ 39	Value_ 40	Value_ 41	Value_ 42	Value_ 43	Value_ 44	Value_ 45	Value_ 46
Parcel correlations to MTR			Myelin	-0.974578	-0.973838	-0.981765	-0.964774	-0.962896	-0.96545	-0.96844	-0.959577	-0.970208	-0.936905	-0.917238	-0.950057	-0.963599	-0.968809	-0.967697	-0.953323	-0.977363	-0.95091	-0.945966	-0.952571	-0.963556	-0.969214	-0.9755	-0.959627	-0.979996	-0.973861	-0.981789	-0.967021	-0.980177	-0.904501	-0.925197	-0.909268	-0.882059	-0.879069	-0.853732	-0.911956	-0.948869	-0.930011	-0.930091	-0.863909	-0.8502	-0.850459	-0.91088	-0.93204	-0.912213	-0.947696
			Cortical region	PEC	PEC	PEC	PEC	MIP	MIP	VIP	LIP	LIP	LIP	PG	PG	PG	PG	PG	PG	PG	PG	MST	MST	MST	MST	MST	PE	PE	PE	PE	PE	PE	PE	PE	PE	PE	AIP	AIP	AIP	AIP	AIP	AIP	AIP	AIP	AIP	AIP	PG	PG	PG
[truncated: 220 more columns]

## Sheet: fig 5a
				Value_ 1	Value_ 2	Value_ 3	Value_ 4	Value_ 5	Value_ 6	Value_ 7	Value_ 8	Value_ 9	Value_10	Value_11	Value_12	Value_13	Value_14	Value_15	Value_16	Value_17	Value_18	Value_19	Value_20	Value_21	Value_22	Value_23	Value_24	Value_25	Value_26	Value_27	Value_28	Value_29	Value_30	Value_31	Value_32	Value_33	Value_34	Value_35	Value_36	Value_37	Value_38	Value_39	Value_40	Value_41	Value_42	Value_43	Value_44	Value_45	Value_46
			FA	0.281618	0.352997	0.401987	0.479948	0.539368	0.606121	0.671036	0.723629	0.779196	0.822207	0.865757	0.898571	0.928083	0.950402	0.968546	0.981643	0.990282	0.996817	0.999768	1	0.996916	0.990351	0.980684	0.967477	0.952237	0.933618	0.912507	0.89029	0.865452	0.839447	0.81054	0.778986	0.742563	0.705406	0.663406	0.621968	0.580487	0.540518	0.499525	0.464924	0.42709	0.395208	0.364207	0.340201	0.319406	0.302639
			Nissl-HA	0.466599	0.557339	0.590524	0.639091	0.672328	0.710788	0.75278	0.784947	0.822396	0.851812	0.886397	0.912985	0.940397	0.962019	0.979746	0.991858	0.996924	1	0.996104	0.990429	0.98045	0.967035	0.951929	0.933722	0.917052	0.899216	0.886287	0.873563	0.862959	0.853091	0.843308	0.833173	0.820846	0.809602	0.795961	0.781997	0.766093	0.747999	0.727818	0.706948	0.67933	0.650019	0.607482	0.55947	0.487749	0.403622
			Myelin-HA	0.801484	0.855065	0.880244	0.918507	0.940883	0.962472	0.981401	0.9919	1	0.999737	0.995508	0.986726	0.973479	0.95634	0.934138	0.910671	0.884928	0.860541	0.83413	0.808517	0.783984	0.760729	0.743206	0.726116	0.713016	0.699425	0.689764	0.6807	0.671595	0.663141	0.653659	0.642837	0.628943	0.61066	0.587074	0.562304	0.532414	0.500821	0.461547	0.423186	0.378589	0.335385	0.284685	0.237318	0.181387	0.131348
[truncated: 4 more columns]

## Sheet: fig 5b
				Mean_Correlation	Std_Err	Mean_Corr_Shuffled	Std_Err_Shuffled
			FA/Myelin	0.406304	0.0224362	0.373939	0.0237562
			FA/Myelin-HA	0.576385	0.0186132	0.518032	0.0198435
			FA/Nissl-HA	0.726127	0.011035	0.5512	0.0178442
			MTR/Myelin	0.930191	0.00212896	0.909281	0.00306211
